# Supplementary material for: Pichia pastoris Aft1 - a novel transcription factor, enhancing recombinant protein secretion
Source: Microb Cell Fact. 2014 Sep 3;13:120. doi: 10.1186/s12934-014-0120-5 (PMC4161868; doi:10.1186/s12934-014-0120-5)
Supplement: Additional file 3 — List of significantly regulated genes in Δ aft1 compared to wild type. GO term enrichment was analysed using Amigo GO Slimmer [25]. Significantly regulated GO terms were determined by GO term Finder. List of homologs of the S. cerevisiae iron regulon which are not regulated in Δaft1 in P. pastoris. [file 12934_2014_120_MOESM3_ESM.xlsx]

## Sheet: regulated genes deltaAFT_wt
Short_Name_Pp	Short name of Sc homolog if present	Description (based on SGD, NCBI or domain search)	deltaAFT2/wt_log2FC	deltaAFT2/wt_adjPVal	ScAFT1	PatID_ScAFT1	Strand_ScAFT1	Start _ScAFT1	End_ScAFT1	matching_seq_ScAFT1	ScAFT2	PatID_ScAFT2	Strand_ScAFT2	Start_ScAFT2	End_ScAFT2	matching_seq_ScAFT2
AFT1	AFT1	Iron-regulated transcriptional activator; activates genes involved in intracellular iron use and required for iron homeostasis and resistance to oxidative stress; AFT2 has a paralog, AFT1, that arose from the whole genome duplication	-2.54391	9.24963e-08							ScAFT2	BRCACCCB	D/D/R	-244	-237	ttggCGCACCCCgatt
PCD1	PCD1	8-oxo-dGTP diphosphatase; prevent sspontaneous mutagenesis via sanitization of oxidized purine nucleoside triphosphates; can also act as peroxisomal pyrophosphatase with specificity for coenzyme A and CoA derivatives, may function to remove potentially toxic oxidized CoA disulfide from peroxisomes to maintain the capacity for beta-oxidation of fatty acids; nudix hydrolase family member; similar E…	-1.18815	0.00230619							ScAFT2	BRCACCCB	D	-265	-258	gcagCACACCCCcatg
SNZ3	SNZ3	Member of a stationary phase-induced gene family; transcription of SNZ2 is induced prior to diauxic shift, and also in the absence of thiamin in a Thi2p-dependent manner; forms a coregulated gene pair with SNO3	-0.948298	0.00177296
JEN1	JEN1	Monocarboxylate/proton symporter of the plasma membrane; transport activity is dependent on the pH gradient across the membrane; mediates high-affinity uptake of carbon sources lactate, pyuvate, and acetate, and also of the micronutrient selenite, whose structure mimics that of monocarboxylates; expression and localization are tightly regulated, with transcription repression, mRNA degradation, an…	-0.934215	0.00353829							ScAFT2	BRCACCCB	D/R	-197	-190	cgggCGCACCCCcatt
PAS_chr4_0183	PAS_chr4_0183	Hypothetical protein_not annotated in NCBI	-0.841801	0.00183992
PAS_chr2-1_0701	PAS_chr2-1_0701	mitochondrial acyl-CoA thioesterase; Thioesterase superfamily;Thioesterase/thiol ester dehydrase-isomerase	-0.822647	0.0581208
PAS_chr2-2_0208	PAS_chr2-2_0208	conserved hypothetical protein	-0.731314	0.00125114
PAS_chr4_0268	PAS_chr4_0268	hypothetical protein	-0.724729	0.00113736							ScAFT2	BRCACCCB	D	-330	-323	attaCACACCCTtaca
FLO104	FLO104	Lectin-like protein	-0.685774	0.00699236							ScAFT2	BRCACCCB	D	-177	-170	tatgCACACCCCtgtc
ACS1	ACS1	Acetyl-coA synthetase isoform which, along with Acs2p, is the nuclear source of acetyl-coA for histone acetylation; expressed during growth on nonfermentable carbon sources and under aerobic conditions	-0.681596	0.0869135
FDH1	FDH1	NAD(+)-dependent formate dehydrogenase, may protect cells from exogenous formate	-0.671562	0.0749293							ScAFT2	BRCACCCB	R	-358	-351	tttcCACACCCGtttc
PAS_chr3_0023	GTH2	P. pastoris high affinity glucose transporter - similar to K. lactis HGT1	-0.644531	0.0680049
YHR177W	YHR177W	Putative protein of unknown function; overexpression causes a cell cycle delay or arrest	-0.593395	0.0145057
FLO5-2	FLO5	Lectin-like cell wall protein (flocculin) involved in flocculation; binds mannose chains on the surface of other cells, confers floc-forming ability that is chymotrypsin resistant but heat labile; FLO5 has a paralog, FLO1, that arose from a segmental duplication	-0.587009	0.0517849							ScAFT2	BRCACCCB	D	-718	-711	gagtGACACCCGatag
NB8M	NB8M	NADH-ubiquinone oxidoreductase B18 subunit (NDUFB7) (Pichia pastoris)	-0.556271	0.00700519
PAS_chr3_0348	PAS_chr3_0348	Helix-loop-helix DNA-binding domain;HLH, helix-loop-helix DNA-binding domain	-0.54425	0.00527003							ScAFT2	BRCACCCB	D/R	-686	-679	actaTACACCCGtcga
PEX13	PEX13	Integral peroxisomal membrane protein required for translocation of peroxisomal matrix proteins, interacts with the PTS1 signal recognition factor Pex5p and the PTS2 signal recognition factor Pex7p, forms a complex with Pex14p and Pex17p	-0.523019	0.00283457
ATO2	ATO2	Putative transmembrane protein involved in export of ammonia; ammonia is a starvation signal that promotes cell death in aging colonies; phosphorylated in mitochondria; member of the TC 9.B.33 YaaH family; homolog of Y. lipolytica Gpr1p; ATO2 has a paralog, ADY2, that arose from the whole genome duplication	-0.51226	0.00212387
YRA1	YRA1	Nuclear polyadenylated RNA-binding protein; required for export of poly(A)+ mRNA from the nucleus; proposed to couple mRNA export with 3' end processing via its interactions with Mex67p and Pcf11p; interacts with DBP2; inhibits the helicase activity of Dbp2; functionally redundant with Yra2p, another REF family member	-0.457783	0.00699236
PAS_chr3_1009	NBA1	protein of unknown function	-0.450839	0.0105586
SNO1	SNO1	Protein of unconfirmed function, involved in pyridoxine metabolism; expression is induced during stationary phase; forms a putative glutamine amidotransferase complex with Snz1p, with Sno1p serving as the glutaminase	-0.420189	0.0172188							ScAFT2	BRCACCCB	D	-973	-966	ccgtCACACCCTaact
CTS1	CTS1	Endochitinase, required for cell separation after mitosis; transcriptional activation during the G1 phase of the cell cycle is mediated by transcription factor Ace2p	-0.400515	0.0277144
MIG1-1	MIG1	Transcription factor involved in glucose repression; sequence specific DNA binding protein containing two Cys2His2 zinc finger motifs; regulated by the SNF1 kinase and the GLC7 phosphatase; regulates filamentous growth along with Mig2p in response to glucose depletion	-0.397807	0.00712691
YHP1	YHP1	Homeobox transcriptional repressor; binds Mcm1p and early cell cycle box (ECB) elements of cell cycle regulated genes, thereby restricting ECB-mediated transcription to the M/G1 interval;	-0.370555	0.0159704							ScAFT2	BRCACCCB	R	-996	-989	tcttCGCACCCCttcg
PAS_chr2-1_0201	PAS_chr2-1_0201	Protein of unknown function	-0.364143	0.0297983
RPL4A	RPL4A	Ribosomal 60S subunit protein L4A; N-terminally acetylated; homologous to mammalian ribosomal protein L4 and bacterial L4; RPL4A has a paralog, RPL4B, that arose from the whole genome duplication	-0.354575	0.0280275							ScAFT2	BRCACCCB	D/R/R	-773	-766	catcCGCACCCGgcgg
TOS8	TOS8	Homeodomain-containing protein and putative transcription factor; found associated with chromatin; target of SBF transcription factor; induced during meiosis and under cell-damaging conditions;	-0.354189	0.0233785							ScAFT2	BRCACCCB	R	-319	-312	tttcCACACCCCgttt
PAS_chr4_0828	ITR1	Myo-inositol transporter with strong similarity to the major myo-inositol transporter Itr1p, member of the sugar transporter superfamily; expressed constitutively	-0.348819	0.0372561
PAS_chr1-1_0482	PAS_chr1-1_0482	Putative ADP-ribose-1''-monophosphatase that converts ADP-ribose-1''-monophosphate to ADP-ribose; may have a role in tRNA splicing; contains an A1pp domain	-0.341461	0.025102
VMA8	VMA8	Subunit D of the eight-subunit V1 peripheral membrane domain of the vacuolar H+-ATPase (V-ATPase), an electrogenic proton pump found throughout the endomembrane system; plays a role in the coupling of proton transport and ATP hydrolysis	-0.334563	0.021175
RVB1	RVB1	ATP-dependent DNA helicase, also known as pontin; member of the AAA+ and RuvB-like protein families; similar to Rvb2p; conserved component of multiple complexes including the INO80 complex, the Swr1 complex, and the R2TP complex (Rvb1-Rvb2-Tah1-Pih1); involved in multiple processes such as chromatin remodeling, box C/D snoRNP assembly, and RNA polymerase II assembly	-0.330571	0.0490734							ScAFT2	BRCACCCB	D	-390	-383	caatGGCACCCTtttc
PAS_chr2-2_0403	PAS_chr2-2_0403	hypothetical protein, not conserved	-0.321881	0.0394034
PAS_chr3_0814	RLF2	Largest subunit (p90) of the Chromatin Assembly Complex (CAF-1); chromatin assembly by CAF-1 is important for multiple processes including silencing at telomeres, mating type loci, and rDNA; maintenance of kinetochore structure; deactivation of the DNA damage checkpoint after DNA repair; and chromatin dynamics during transcription	-0.32001	0.0277144
PAS_chr4_0428	BRE5	Ubiquitin protease cofactor; forms deubiquitination complex with Ubp3p that coregulates anterograde and retrograde transport between the endoplasmic reticulum and Golgi compartments	-0.310374	0.0170721
TAT2	TAT2	High affinity tryptophan and tyrosine permease, overexpression confers FK506 and FTY720 resistance	-0.278178	0.0472293							ScAFT2	BRCACCCB	D	-564	-557	gattCACACCCTtgca
THI21	THI21	Hydroxymethylpyrimidine (HMP) and HMP-phosphate kinase; involved in thiamine biosynthesis; member of a gene family with THI20 and THI22; functionally redundant with Thi20p	0.298762	0.0480941							ScAFT2	BRCACCCB	D/R	-119	-112	tgagTACACCCCgtat
PHD1	PHD1	Transcriptional activator that enhances pseudohyphal growth; physically interacts with the Tup1-Cyc8 complex and recruits Tup1p to its targets; regulates expression of FLO11, an adhesin required for pseudohyphal filament formation; similar to StuA, an A. nidulans developmental regulator; potential Cdc28p substrate; PHD1 has a paralog, SOK2, that arose from the whole genome duplication	0.31409	0.0277144
PTP1	PTP1	Phosphotyrosine-specific protein phosphatase that dephosphorylates a broad range of substrates in vivo, including Fpr3p; localized to the cytoplasm and the mitochondria; proposed to be a negative regulator of filamentation	0.326599	0.0112694
YOR292C	YOR292C	Putative protein of unknown function; green fluorescent protein (GFP)-fusion protein localizes to the vacuole; YOR292C is not an essential gene	0.348343	0.0319462							ScAFT2	BRCACCCB	D	-979	-972	tgccTACACCCTaggc
PAS_chr4_0597	GCR1	Transcription factor related to Gcr1 (Transcriptional activator of genes involved in glycolysis; DNA-binding protein that interacts and functions with the transcriptional activator Gcr2p)	0.358375	0.0223591							ScAFT2	BRCACCCB	R/R	-647	-640	ctttCACACCCCccct
PAS_chr4_0319	SLI1	N-acetyltransferase; confers resistance to the sphingolipid biosynthesis inhibitor myriocin (ISP-1) by converting it into N-acetyl-myriocin, co-operates with Ypk1p in mediating resistance to myriocin	0.361443	0.0277144							ScAFT2	BRCACCCB	R	-241	-234	gaacGACACCCGtggc
PAS_chr1-1_0422	PAS_chr1-1_0422	hypothetical protein, contains Myb/SANT-like DNA-binding domain	0.390732	0.00564725
GPM3	GPM3	Homolog of Gpm1p phosphoglycerate mutase; converts 3-phosphoglycerate to 2-phosphoglycerate in glycolysis; may be non-functional; GPM3 has a paralog, GPM2, that arose from the whole genome duplication	0.400294	0.0159704							ScAFT2	BRCACCCB	D/D/R	-140	-133	ctctCACACCCCcact
ECM4	ECM4	Omega class glutathione transferase; not essential; similar to Ygr154cp; green fluorescent protein (GFP)-fusion protein localizes to the cytoplasm	0.407318	0.0277144							ScAFT2	BRCACCCB	R/R	-96	-89	atctCACACCCCcata
PAS_chr1-4_0467	PCI8	Possible shared subunit of Cop9 signalosome (CSN) and eIF3; binds eIF3b subunit Prt1p, has possible dual functions in transcriptional and translational control, contains a PCI (Proteasome-COP9 signalosome (CSN)-eIF3) domain	0.424457	0.00999444
HMS1	HMS1	Basic helix-loop-helix (bHLH) protein with similarity to myc-family transcription factors; overexpression confers hyperfilamentous growth and suppresses the pseudohyphal filamentation defect of a diploid mep1 mep2 homozygous null mutant	0.424895	0.00712691							ScAFT2	BRCACCCB	R	-836	-829	atgcCGCACCCTtaca
PAS_chr1-3_0051	PAS_chr1-3_0051	Fungal Zn(2)-Cys(6) binuclear cluster domain;Zn2/Cys6 DNA-binding domain	0.424933	0.0108201							ScAFT2	BRCACCCB	D	-769	-762	tctgTACACCCTgtgt
PAS_c034_0013	PAS_c034_0013	Cu/Zn superoxide dismutase	0.427502	0.0468577
PAS_chr2-1_0313	SFA1	Bifunctional enzyme containing both alcohol dehydrogenase and glutathione-dependent formaldehyde dehydrogenase activities, functions in formaldehyde detoxification and formation of long chain and complex alcohols, regulated by Hog1p-Sko1p	0.431013	0.00712691
MEP2	MEP2	Ammonium permease involved in regulation of pseudohyphal growth; belongs to a ubiquitous family of cytoplasmic membrane proteins that transport only ammonium (NH4+); expression is under the nitrogen catabolite repression regulation	0.454212	0.00353824
PAS_chr4_0252	UGA3	Fungal Zn(2)-Cys(6) binuclear cluster domain;Zn2/Cys6 DNA-binding domain	0.462518	0.00353829
PAS_chr3_0516	ZRT1	High-affinity zinc transporter of the plasma membrane	0.497063	0.0170721
TPO3	TPO3	Polyamine transporter of the major facilitator superfamily; member of the 12-spanner drug:H(+) antiporter DHA1 family; specific for spermine; localizes to the plasma membrane; TPO3 has a paralog, TPO2, that arose from the whole genome duplication	0.538177	0.00212387	ScAFT1	ANTGCACCC	D	-120	-112	aacaAATGCACCCcctc	ScAFT2	BRCACCCB	D	-118	-111	caaaTGCACCCCctca
PAS_chr1-4_0668	URC1	Uracil-regulated protein 1 containing GTP cyclohydrolase domain, no homolog in S. cerevisiae, part of a second pathway to degrade pyrimidine nucleic acid precursors in eukaryotes	0.539565	0.00353829
BIO2	BIO2	Biotin synthase, catalyzes the conversion of dethiobiotin to biotin, which is the last step of the biotin biosynthesis pathway; complements E. coli bioB mutant	0.541843	0.00125114
PAS_chr4_0851	PAS_chr4_0851	hypothetical protein	0.558712	0.00375721
PIPA06531	PIPA06531	hypothetical protein	0.592028	0.430957
RPM2	RPM2	Protein subunit of mitochondrial RNase P, has roles in nuclear transcription, cytoplasmic and mitochondrial RNA processing, and mitochondrial translation; distributed to mitochondria, cytoplasmic processing bodies, and the nucleus	0.599118	0.00183992							ScAFT2	BRCACCCB	D	-158	-151	agtaCACACCCCaaca
PAS_c034_0021	STL1	Major facilitator superfamily, related to STL1	0.599601	0.0012242
PAS_chr3_0098	PAS_chr3_0098	hypothetical protein	0.606006	0.467208
YJU3	YJU3	Monoglyceride lipase (MGL), functional ortholog of mammalian MGL, localizes to lipid particles and membranes, also member of the eukaryotic serine hydrolase family	0.61748	0.000689515
PAS_chr3_1214	PAS_chr3_1214	hypothetical protein, not conserved	0.617648	0.498417
YHL008C	YHL008C	Putative protein of unknown function, may be involved in the uptake of chloride ions; does not appear to be involved in monocarboxylic acid transport; green fluorescent protein (GFP)-fusion protein localizes to the vacuole	0.621297	0.00230619							ScAFT2	BRCACCCB	D	-54	-47	aattCGCACCCCctcc
PAS_chr2-2_0404	PAS_chr2-2_0404	Hypothetical protein_not annotated in NCBI	0.627319	0.250012
DOG1	DOG1	2-deoxyglucose-6-phosphate phosphatase; member of a family of low molecular weight phosphatases; confers 2-deoxyglucose resistance when overexpressed, in vivo substrate has not yet been identified; DOG1 has a paralog, DOG2, that arose from a single-locus duplication	0.62891	0.0170721	ScAFT1	ANTGCACCC	R	-68	-60	aaaaAATGCACCCtata	ScAFT2	BRCACCCB	R	-69	-62	aaaaTGCACCCTatag
ATX1	ATX1	Cytosolic copper metallochaperone that transports copper to the secretory vesicle copper transporter Ccc2p for eventual insertion into Fet3p, which is a multicopper oxidase required for high-affinity iron uptake	0.630869	0.527423
PAS_chr4_0015	PAS_chr4_0015	Not annotated in NCBI	0.631565	0.642919
PAS_chr3_0668	PAS_chr3_0668	CV3147-like; Protein of unknown function (DUF917)	0.638105	0.00353829							ScAFT2	BRCACCCB	R	-157	-150	acacCACACCCCttgt
GTH1	GTH1	P. pastoris high affinity glucose transporter (Pichia pastoris); similar to K. lactis HGT1	0.651844	0.0755855							ScAFT2	BRCACCCB	R	-542	-535	ggctCACACCCCcacc
PAS_chr4_0687	ECM13	hypothetical protein, has similarity to Ecm13	0.675601	0.216674
YLR278C	YLR278C	Zinc-cluster protein; GFP-fusion protein localizes to the nucleus; mutant shows moderate growth defect on caffeine; has a prion-domain like fragment that increases frequency of [URE3]; YLR278C is not an essential gene	0.709976	0.00068805							ScAFT2	BRCACCCB	D/D/R	-436	-429	cgctCACACCCCtagg
PAS_chr1-4_0327	PAS_chr1-4_0327	hypothetical protein	0.808383	0.00385207	ScAFT1	ANTGCACCC	R	-186	-178	acagATTGCACCCccta	ScAFT2	BRCACCCB	R/R/R/R	-800	-793	cctaCACACCCCagta
YLR156C-A	YLR156C-A	Putative protein of unknown function; identified by fungal homology comparisons and RT-PCR; partially overlaps RND5-3; YLR156C-A has a paralog, YLR159C-A, that arose from a segmental duplication	0.810981	0.589153
YEL023C	YEL023C	Putative protein of unknown function; expression is increased greatly during sporulation; YEL023C is not an essential gene	0.828126	0.0297983
PIPA06618	PIPA06618	Hypothetical protein	0.872474	0.00419402
PAS_chr4_0331	PAS_chr4_0331	Membrane-associating domain	0.898666	0.00012767							ScAFT2	BRCACCCB	D	-173	-166	ttgaTGCACCCCctct
AQR1	AQR1	Plasma membrane transporter of the major facilitator superfamily; member of the 12-spanner drug:H(+) antiporter DHA1 family; confers resistance to short-chain monocarboxylic acids and quinidine; involved in the excretion of excess amino acids; AQR1 has a paralog, QDR1, that arose from the whole genome duplication; relocalizes from plasma membrane to cytoplasm upon DNA replication stress	1.00543	0.000689515
GEF1	GEF1	Voltage-gated chloride channel localized to the Golgi, the endosomal system, and plasma membrane, and involved in cation homeostasis; highly homologous to vertebrate voltage-gated chloride channels; modulates TBSV model (+) RNA virus replication by regulating copper metabolism	1.21168	0.00125114							ScAFT2	BRCACCCB	D/D/R/R	-994	-987	aattCGCACCCCggag
PAS_chr3_0556	PAS_chr3_0556	Hypothetical protein	1.28337	0.0788691
PAS_chr1-3_0196	PAS_chr1-3_0196	Hypothetical protein	1.38902	0.60743
PAS_chr4_0589	PAS_chr4_0589	hypothetical protein	1.41807	0.00353829							ScAFT2	BRCACCCB	R	-156	-149	cagtCACACCCCtctt
PAS_chr4_0057	PAS_chr4_0057	Hypothetical protein	1.4513	0.00385207
ADH2	ADH2	Glucose-repressible alcohol dehydrogenase II, catalyzes the conversion of ethanol to acetaldehyde; involved in the production of certain carboxylate esters; regulated by ADR1	1.7824	8.37735e-05							ScAFT2	BRCACCCB	D/D/D/R/R	-952	-945	atttTACACCCCctcc
PAS_chr2-1_0642	PAS_chr2-1_0642	hypothetical protein	1.83369	6.37931e-06
ALD4-1	ALD4	Mitochondrial aldehyde dehydrogenase, required for growth on ethanol and conversion of acetaldehyde to acetate; phosphorylated; activity is K+ dependent; utilizes NADP+ or NAD+ equally as coenzymes; expression is glucose repressed	2.06412	1.76897e-07							ScAFT2	BRCACCCB	R	-203	-196	ttacTACACCCCtatt
ALD5	ALD5	Mitochondrial aldehyde dehydrogenase, involved in regulation or biosynthesis of electron transport chain components and acetate formation; activated by K+; utilizes NADP+ as the preferred coenzyme; constitutively expressed	2.41849	2.3797e-07							ScAFT2	BRCACCCB	D/D/R/R	-224	-217	aataGGCACCCCctca
PAS_chr1-1_0343	PAS_chr1-1_0343	Hypothetical protein	2.65623	0.000300139
PAS_chr3_0254	PAS_chr3_0254	Hypothetical protein	2.86753	3.8593e-08
PAS_chr4_0324	PAS_chr4_0324	Fungal specific transcription factor domain;Zn2/Cys6 DNA-binding domain	3.76757	3.88625e-10							ScAFT2	BRCACCCB	D/R	-357	-350	gtggCGCACCCTtctg
Kan	Kan	Antibiotic resistance Kan/G418	7.69113	3.65006e-10

## Sheet: GO Term Finder
upregulated in delta_aft vs wt:
Biological process
	Gene Ontology term	Cluster frequency	Genome frequency	Corrected P-value	FDR	False Positives	Genes annotated to the term
	unannotated	23 of 54 genes, 42.6%	808 of 7166 genes, 11.3%	7.69e-07	0	0	PAS_chr4_0589, PAS_chr4_0057, PAS_chr4_0331, PAS_chr3_0254, PAS_chr4_0015, PAS_chr2-2_0404, PAS_chr3_1214, PAS_chr4_0851, PAS_chr2-1_0642, PAS_chr3_0098, PAS_chr4_0324, PAS_chr1-3_0196, PAS_chr1-1_0343, PIPA06531, PAS_chr1-3_0051, PAS_chr1-4_0327, PAS_chr3_0556, PAS_c034_0013, GTH1, URC1, PAS_chr3_0668, PAS_chr1-1_0422, PIPA06618
	ethanol metabolic process	4 of 54 genes, 7.4%	15 of 7166 genes, 0.2%	0.00068	0.01	0.02	ALD4, ALD5, ADH2, SFA1
	primary alcohol metabolic process	4 of 54 genes, 7.4%	15 of 7166 genes, 0.2%	0.00068	0.0067	0.02	ALD4, ALD5, ADH2, SFA1
	chloride transport	2 of 54 genes, 3.7%	2 of 7166 genes, 0.0%	0.01036	0.015	0.06	YHL008C, GEF1
	acetate biosynthetic process	2 of 54 genes, 3.7%	3 of 7166 genes, 0.0%	0.03095	0.02	0.1	ALD4, ALD5
Molecular function
	Gene Ontology term	Cluster frequency	Genome frequency	Corrected P-value	FDR	False Positives	Genes annotated to the term
	unannotated	23 of 54 genes, 42.6%	808 of 7166 genes, 11.3%	2.4e-07	0	0	PAS_chr4_0589, PAS_chr4_0057, PAS_chr4_0331, PAS_chr3_0254, PAS_chr4_0015, PAS_chr2-2_0404, PAS_chr3_1214, PAS_chr4_0851, PAS_chr2-1_0642, PAS_chr3_0098, PAS_chr4_0324, PAS_chr1-3_0196, PAS_chr1-1_0343, PIPA06531, PAS_chr1-3_0051, PAS_chr1-4_0327, PAS_chr3_0556, PAS_c034_0013, GTH1, URC1, PAS_chr3_0668, PAS_chr1-1_0422, PIPA06618
	aldehyde dehydrogenase [NAD(P)+] activity	2 of 54 genes, 3.7%	4 of 7166 genes, 0.1%	0.01921	0.11	0.22	ALD4, ALD5
	aldehyde dehydrogenase (NAD) activity	2 of 54 genes, 3.7%	5 of 7166 genes, 0.1%	0.03186	0.0933	0.28	ALD4, ALD5
	alcohol dehydrogenase (NAD) activity	2 of 54 genes, 3.7%	6 of 7166 genes, 0.1%	0.04756	0.07	0.28	ADH2, SFA1
Cellular component
	Gene Ontology term	Cluster frequency	Genome frequency	Corrected P-value	FDR	False Positives	Genes annotated to the term
	unannotated	23 of 54 genes, 42.6%	808 of 7166 genes, 11.3%	1.86e-07	0	0	PAS_chr4_0589, PAS_chr4_0057, PAS_chr4_0331, PAS_chr3_0254, PAS_chr4_0015, PAS_chr2-2_0404, PAS_chr3_1214, PAS_chr4_0851, PAS_chr2-1_0642, PAS_chr3_0098, PAS_chr4_0324, PAS_chr1-3_0196, PAS_chr1-1_0343, PIPA06531, PAS_chr1-3_0051, PAS_chr1-4_0327, PAS_chr3_0556, PAS_c034_0013, GTH1, URC1, PAS_chr3_0668, PAS_chr1-1_0422, PIPA06618
down-regulated in delta_aft vs wt.
Biological process
	NO SIGNIFICANT TERMS WERE FOUND.
Molecular function
	NO SIGNIFICANT TERMS WERE FOUND.
Cellular component
	NO SIGNIFICANT TERMS WERE FOUND.

## Sheet: homologs of Sc iron regulon
Short_Name_Pp	Short name of Sc homolog if present	Description (based on SGD, NCBI or domain search)	deltaAFT2/wt_log2FC	deltaAFT2/wt_adjPVal	ScAFT1	PatID_ScAFT1	Strand_ScAFT1	Start _ScAFT1	End_ScAFT1	matching_seq_ScAFT1	ScAFT2	PatID_ScAFT2	Strand_ScAFT2	Start_ScAFT2	End_ScAFT2	matching_seq_ScAFT2
FEP1	NA	iron responsive transcription factor, a GATA type TF regulates the high affinity iron up (Pichia pastoris)	-0.223297	0.470102							ScAFT2	R	BRCACCCB	-278	-271	atatGACACCCGaaga
FET3	FET3	Ferro-O2-oxidoreductase; required for high-affinity iron uptake and involved in mediating resistance to copper ion toxicity, belongs to class of integral membrane multicopper oxidases; protein abundance increases in response to DNA replication stress	-0.160374	0.356846
FET4-1	FET4	Low-affinity Fe(II) transporter of the plasma membrane	0.0494667	0.721193
FET4-2	FET4	Low-affinity Fe(II) transporter of the plasma membrane	0.00753751	0.97273
FET5	FET5	Multicopper oxidase, integral membrane protein with similarity to Fet3p; may have a role in iron transport	0.106507	0.53598
FRA1-1	FRA1	Protein involved in negative regulation of transcription of iron regulon; forms an iron independent complex with Fra2p, Grx3p, and Grx4p; cytosolic; mutant fails to repress transcription of iron regulon and is defective in spore formation	0.00810198	0.981108
FRA1-2	FRA1	Protein involved in negative regulation of transcription of iron regulon; forms an iron independent complex with Fra2p, Grx3p, and Grx4p; cytosolic; mutant fails to repress transcription of iron regulon and is defective in spore formation	0.036962	0.808393
FRA2	FRA2	Protein involved in negative regulation of transcription of iron regulon; forms an iron independent complex with Fra2p, Grx3p, and Grx4p; null mutant fails to repress iron regulon and is sensitive to nickel	0.319511	0.515204
FRE1	FRE1	Ferric reductase and cupric reductase, reduces siderophore-bound iron and oxidized copper prior to uptake by transporters; expression induced by low copper and iron levels	-0.0445092	0.79786
FRE2	FRE2	Ferric reductase and cupric reductase, reduces siderophore-bound iron and oxidized copper prior to uptake by transporters; expression induced by low iron levels but not by low copper levels	-0.0201849	0.911619
FRE3	FRE3	Ferric reductase, reduces siderophore-bound iron prior to uptake by transporters; expression induced by low iron levels	0.515926	0.159315
FRE6	FRE6	Putative ferric reductase with similarity to Fre2p; expression induced by low iron levels	0.169226	0.462228
FRE8	FRE8	Protein with sequence similarity to iron/copper reductases, involved in iron homeostasis; deletion mutant has iron deficiency/accumulation growth defects; expression increased in the absence of copper-responsive transcription factor Mac1p	-0.0772329	0.760306
FTH1-1	FTH1	Putative high affinity iron transporter; involved in transport of intravacuolar stores of iron; forms complex with Fet5p; expression is regulated by iron; proposed to play indirect role in endocytosis; protein abundance increases in response to DNA replication stress	-0.0909361	0.559343
FTH1-2	FTH1	Putative high affinity iron transporter; involved in transport of intravacuolar stores of iron; forms complex with Fet5p; expression is regulated by iron; proposed to play indirect role in endocytosis; protein abundance increases in response to DNA replication stress	-0.20186	0.498417
CCC1	CCC1	Putative vacuolar Fe2+/Mn2+ transporter; suppresses respiratory deficit of yfh1 mutants, which lack the ortholog of mammalian frataxin, by preventing mitochondrial iron accumulation; relative distribution to the vacuole decreases upon DNA replication stress	-0.0667278	0.912508							ScAFT2	D	BRCACCCB	-631	-624	aaatGACACCCTgaac
GEF1	GEF1	Voltage-gated chloride channel localized to the Golgi, the endosomal system, and plasma membrane, and involved in cation homeostasis; highly homologous to vertebrate voltage-gated chloride channels; modulates TBSV model (+) RNA virus replication by regulating copper metabolism	1.21168	0.00125114							ScAFT2	D/D/R/R	BRCACCCB	-994	-987	aattCGCACCCCggag
HMX1	HMX1	ER localized heme oxygenase, involved in heme degradation during iron starvation and in the oxidative stress response; expression is regulated by AFT1 and oxidative stress; relocates to the perinuclear region in the presence of oxidants	0.10086	0.735234	ScAFT1	D	ANTGCACCC	-267	-259	agacAATGCACCCttga	ScAFT2	D	BRCACCCB	-265	-258	acaaTGCACCCTtgaa
NFU1-1	NFU1	Protein involved in iron metabolism in mitochondria; similar to NifU, which is a protein required for the maturation of the Fe/S clusters of nitrogenase in nitrogen-fixing bacteria	0.0652269	0.788945							ScAFT2	D	BRCACCCB	-576	-569	ttctTGCACCCCaagc

## Sheet: Amigo GO Slimmer
upregulated in delta_aft vs wt:
GO Slim Term	Total # GPs	Ontology
GO:0006811 ion transport	7 ( AQR1 ATX1 GEF1 MEP2 TPO3 YHL008C ZRT1 )	P
GO:0008150 biological_process *	6 ( ECM13 GPM3 YEL023C YLR156C-A YLR278C YOR292C )	P
GO:0055085 transmembrane transport	6 ( AQR1 GEF1 MEP2 STL1 TPO3 ZRT1 )	P
GO:0006366 transcription from RNA polymerase II promoter	5 ( GCR1 PHD1 RPM2 UGA3 YLR278C )	P
GO:0042221 response to chemical	5 ( AQR1 ATX1 GCR1 SLI1 UGA3 )	P
GO:0006520 cellular amino acid metabolic process	4 ( ADH2 ECM4 SFA1 UGA3 )	P
GO:0007124 pseudohyphal growth	4 ( HMS1 MEP2 PHD1 PTP1 )	P
GO:0051186 cofactor metabolic process	4 ( ADH2 ALD4 BIO2 THI21 )	P
GO:0005975 carbohydrate metabolic process	3 ( DOG1 GCR1 GPM3 )	P
GO:0006091 generation of precursor metabolites and energy	2 ( GCR1 GPM3 )	P
GO:0006766 vitamin metabolic process	2 ( BIO2 THI21 )	P
GO:0006873 cellular ion homeostasis	2 ( ATX1 GEF1 )	P
GO:0055086 nucleobase-containing small molecule metabolic process	2 ( ADH2 ALD4 )	P
GO:0001403 invasive growth in response to glucose limitation	1 ( PTP1 )	P
GO:0002181 cytoplasmic translation	1 ( RPM2 )	P
GO:0006325 chromatin organization	1 ( GCR1 )	P
GO:0006397 mRNA processing	1 ( RPM2 )	P
GO:0006470 protein dephosphorylation	1 ( PTP1 )	P
GO:0006629 lipid metabolic process	1 ( YJU3 )	P
GO:0006865 amino acid transport	1 ( AQR1 )	P
GO:0006979 response to oxidative stress	1 ( ATX1 )	P
GO:0007005 mitochondrion organization	1 ( RPM2 )	P
GO:0008033 tRNA processing	1 ( RPM2 )	P
GO:0008643 carbohydrate transport	1 ( STL1 )	P
GO:0070647 protein modification by small protein conjugation or removal	1 ( PCI8 )	P
GO:0005737 cytoplasm	18 ( ADH2 ALD4 ALD5 AQR1 ATX1 BIO2 ECM4 GEF1 GPM3 PCI8 PTP1 RPM2 SFA1 SLI1 TPO3 YHL008C YJU3 YOR292C )	C
GO:0016020 membrane	10 ( AQR1 GEF1 MEP2 SLI1 STL1 TPO3 YHL008C YJU3 YOR292C ZRT1 )	C
GO:0005634 nucleus	8 ( GCR1 HMS1 PCI8 PHD1 RPM2 SLI1 UGA3 YLR278C )	C
GO:0005886 plasma membrane	8 ( AQR1 GEF1 MEP2 SLI1 STL1 TPO3 YJU3 ZRT1 )	C
GO:0005739 mitochondrion	7 ( ALD4 ALD5 BIO2 PTP1 RPM2 SFA1 YJU3 )	C
GO:0005575 cellular_component *	6 ( DOG1 ECM13 HMS1 THI21 YEL023C YLR156C-A )	C
GO:0005773 vacuole	4 ( GEF1 TPO3 YHL008C YOR292C )	C
GO:0012505 endomembrane system	4 ( GCR1 GEF1 SLI1 YJU3 )	C
GO:0005783 endoplasmic reticulum	3 ( GEF1 SLI1 YJU3 )	C
GO:0005740 mitochondrial envelope	1 ( YJU3 )	C
GO:0005794 Golgi apparatus	1 ( GEF1 )	C
GO:0043167 ion binding	8 ( ADH2 ATX1 BIO2 DOG1 SFA1 THI21 UGA3 YLR278C )	F
GO:0003674 molecular_function *	6 ( ECM13 GPM3 PCI8 YEL023C YLR156C-A YOR292C )	F
GO:0022857 transmembrane transporter activity	6 ( AQR1 GEF1 MEP2 STL1 TPO3 ZRT1 )	F
GO:0001071 nucleic acid binding transcription factor activity	5 ( GCR1 HMS1 PHD1 UGA3 YLR278C )	F
GO:0003677 DNA binding	5 ( GCR1 HMS1 PHD1 UGA3 YLR278C )	F
GO:0016491 oxidoreductase activity	5 ( ADH2 ALD4 ALD5 ECM4 SFA1 )	F
GO:0016791 phosphatase activity	2 ( DOG1 PTP1 )	F
GO:0000988 protein binding transcription factor activity	1 ( UGA3 )	F
GO:0004518 nuclease activity	1 ( RPM2 )	F
GO:0016301 kinase activity	1 ( THI21 )	F
GO:0016746 transferase activity, transferring acyl groups	1 ( SLI1 )	F
GO:0016765 transferase activity, transferring alkyl or aryl (other than methyl) groups	1 ( ECM4 )	F
GO:0016810 hydrolase activity, acting on carbon-nitrogen (but not peptide) bonds	1 ( THI21 )	F
GO:0016853 isomerase activity	1 ( GPM3 )	F
down-regulated in delta_aft vs wt.
GO Slim Term	Total # GPs	Ontology
GO:0006811 ion transport	4 ( ATO2 JEN1 TAT2 VMA8 )	P
GO:0055085 transmembrane transport	4 ( ITR1 JEN1 PEX13 TAT2 )	P
GO:0006281 DNA repair	3 ( PCD1 RVB1 YRA1 )	P
GO:0006325 chromatin organization	3 ( ACS1 RLF2 RVB1 )	P
GO:0006366 transcription from RNA polymerase II promoter	3 ( MIG1 RVB1 YHP1 )	P
GO:0006974 cellular response to DNA damage stimulus	3 ( PCD1 RVB1 YRA1 )	P
GO:0008150 biological_process *	3 ( NBA1 TOS8 YHR177W )	P
GO:0005975 carbohydrate metabolic process	2 ( CTS1 MIG1 )	P
GO:0006766 vitamin metabolic process	2 ( SNO1 SNZ3 )	P
GO:0051186 cofactor metabolic process	2 ( ACS1 SNZ3 )	P
GO:0055086 nucleobase-containing small molecule metabolic process	2 ( PCD1 YRA1 )	P
GO:0070271 protein complex biogenesis	2 ( PEX13 RLF2 )	P
GO:0000278 mitotic cell cycle	1 ( YHP1 )	P
GO:0000910 cytokinesis	1 ( CTS1 )	P
GO:0002181 cytoplasmic translation	1 ( RPL4A )	P
GO:0006091 generation of precursor metabolites and energy	1 ( ACS1 )	P
GO:0006520 cellular amino acid metabolic process	1 ( SNO1 )	P
GO:0006605 protein targeting	1 ( PEX13 )	P
GO:0006865 amino acid transport	1 ( TAT2 )	P
GO:0006873 cellular ion homeostasis	1 ( VMA8 )	P
GO:0007031 peroxisome organization	1 ( PEX13 )	P
GO:0008643 carbohydrate transport	1 ( JEN1 )	P
GO:0015931 nucleobase-containing compound transport	1 ( YRA1 )	P
GO:0016570 histone modification	1 ( ACS1 )	P
GO:0018193 peptidyl-amino acid modification	1 ( ACS1 )	P
GO:0042221 response to chemical	1 ( MIG1 )	P
GO:0042594 response to starvation	1 ( MIG1 )	P
GO:0043543 protein acylation	1 ( ACS1 )	P
GO:0048193 Golgi vesicle transport	1 ( BRE5 )	P
GO:0051049 regulation of transport	1 ( BRE5 )	P
GO:0051169 nuclear transport	1 ( YRA1 )	P
GO:0070647 protein modification by small protein conjugation or removal	1 ( BRE5 )	P
GO:0005737 cytoplasm	14 ( ACS1 ATO2 BRE5 CTS1 FDH1 ITR1 JEN1 MIG1 NBA1 PCD1 PEX13 RPL4A SNO1 VMA8 )	C
GO:0005634 nucleus	8 ( ACS1 CTS1 MIG1 RLF2 RVB1 TOS8 YHP1 YRA1 )	C
GO:0016020 membrane	8 ( ACS1 ATO2 FLO5 ITR1 JEN1 PEX13 TAT2 VMA8 )	C
GO:0005694 chromosome	4 ( RLF2 RVB1 TOS8 YHP1 )	C
GO:0005886 plasma membrane	4 ( ATO2 ITR1 JEN1 TAT2 )	C
GO:0005739 mitochondrion	3 ( ACS1 ATO2 JEN1 )	C
GO:0012505 endomembrane system	3 ( ACS1 CTS1 MIG1 )	C
GO:0005575 cellular_component *	2 ( SNZ3 YHR177W )	C
GO:0005576 extracellular region	2 ( CTS1 FLO5 )	C
GO:0005618 cell wall	2 ( CTS1 FLO5 )	C
GO:0005773 vacuole	2 ( ITR1 VMA8 )	C
GO:0005777 peroxisome	2 ( PCD1 PEX13 )	C
GO:0005783 endoplasmic reticulum	2 ( ACS1 CTS1 )	C
GO:0005840 ribosome	2 ( NBA1 RPL4A )	C
GO:0005933 cellular bud	2 ( CTS1 NBA1 )	C
GO:0030427 site of polarized growth	2 ( CTS1 NBA1 )	C
GO:0022857 transmembrane transporter activity	5 ( ATO2 ITR1 JEN1 TAT2 VMA8 )	F
GO:0043167 ion binding	4 ( ACS1 MIG1 PCD1 RVB1 )	F
GO:0001071 nucleic acid binding transcription factor activity	3 ( MIG1 TOS8 YHP1 )	F
GO:0003674 molecular_function *	3 ( BRE5 NBA1 YHR177W )	F
GO:0003677 DNA binding	3 ( MIG1 TOS8 YHP1 )	F
GO:0003723 RNA binding	3 ( BRE5 RPL4A YRA1 )	F
GO:0016874 ligase activity	2 ( ACS1 SNZ3 )	F
GO:0016887 ATPase activity	2 ( RVB1 VMA8 )	F
GO:0000988 protein binding transcription factor activity	1 ( YHP1 )	F
GO:0003735 structural constituent of ribosome	1 ( RPL4A )	F
GO:0004386 helicase activity	1 ( RVB1 )	F
GO:0005198 structural molecule activity	1 ( RPL4A )	F
GO:0016491 oxidoreductase activity	1 ( FDH1 )	F
GO:0016798 hydrolase activity, acting on glycosyl bonds	1 ( CTS1 )	F
GO:0016810 hydrolase activity, acting on carbon-nitrogen (but not peptide) bonds	1 ( SNO1 )	F
GO:0030234 enzyme regulator activity	1 ( YRA1 )	F
GO:0030674 protein binding, bridging	1 ( PEX13 )	F
GO:0042393 histone binding	1 ( RLF2 )	F
